# Supplementary material for: The Hoosier cavefish, a new and endangered species (Amblyopsidae, Amblyopsis) from the caves of southern Indiana
Source: Zookeys. 2014 May 29;(412):41–57. doi: 10.3897/zookeys.412.7245 (PMC4042695; doi:10.3897/zookeys.412.7245)
Supplement: XML Treatment for Amblyopsis hoosieri [file zookeys.412.7245-treatment1.xml]

<!DOCTYPE tp:taxon-treatment
  PUBLIC "-//TaxonX//DTD Taxonomic Treatment Publishing DTD v0 20100105//EN" "tax-treatment-NSO.dtd">
<tp:taxon-treatment xmlns:tp="http://www.plazi.org/taxpub"><tp:treatment-meta><mixed-citation publication-type="journal"><person-group><name><surname>Chakrabarty</surname><given-names>Prosanta</given-names></name><name><surname>Prejean</surname><given-names>Jacques A.</given-names></name><name><surname>Niemiller</surname><given-names>Matthew L.</given-names></name></person-group><article-title>The Hoosier cavefish, a new and endangered species (Amblyopsidae, <italic>Amblyopsis</italic>) from the caves of southern Indiana</article-title><source>Zookeys</source><day>29</day><month>5</month><year>2014</year><volume>2014</volume><issue>412</issue><fpage>41</fpage><lpage>57</lpage><pub-id pub-id-type="doi">10.3897/zookeys.412.7245</pub-id></mixed-citation></tp:treatment-meta><tp:nomenclature><tp:taxon-name>
                        <tp:taxon-name-part taxon-name-part-type="genus">Amblyopsis</tp:taxon-name-part>
                        <tp:taxon-name-part taxon-name-part-type="species">hoosieri</tp:taxon-name-part>
                        <object-id xmlns:xlink="http://www.w3.org/1999/xlink" content-type="zoobank" xlink:type="simple">http://zoobank.org/688BC3D5-7773-41E8-961F-67E3E4902BE2</object-id>
                        <object-id xmlns:xlink="http://www.w3.org/1999/xlink" xlink:type="simple">http://species-id.net/wiki/Amblyopsis_hoosieri</object-id>
                    </tp:taxon-name><tp:taxon-authority>Niemiller, Prejean &amp; Chakrabarty</tp:taxon-authority><tp:taxon-status xmlns:xlink="http://www.w3.org/1999/xlink" xlink:type="simple">sp. n.</tp:taxon-status><xref ref-type="fig" rid="F4">Figures 4A</xref><xref ref-type="fig" rid="F5">, 5</xref><xref ref-type="fig" rid="F6"/><xref ref-type="fig" rid="F7">–7</xref><xref ref-type="table" rid="T1">; Table 1</xref><tp:nomenclature-citation-list><tp:nomenclature-citation><tp:taxon-name>Amblyopsis spelaea</tp:taxon-name><comment> “N” <xref ref-type="bibr" rid="B27">Niemiller et al. 2013d</xref>: pg. 9 (Fig. 3)</comment></tp:nomenclature-citation><tp:nomenclature-citation><tp:taxon-name>Amblyopsis spelaea</tp:taxon-name><comment>: Simon 2011: pg. 230–231; Fig. 146 (in part)</comment></tp:nomenclature-citation><tp:nomenclature-citation><tp:taxon-name>Amblyopsis spelaea</tp:taxon-name><comment>: <xref ref-type="bibr" rid="B33">Poulson 1963</xref>: pg. 267, 269 Upper Twin, Spring Mill (in part)</comment></tp:nomenclature-citation><tp:nomenclature-citation><tp:taxon-name>Amblyopsis spelaea</tp:taxon-name><comment>: <xref ref-type="bibr" rid="B40">Woods and Inger 1957</xref>: pg. 241, 243–245; Fig. 5 (in part)</comment></tp:nomenclature-citation></tp:nomenclature-citation-list></tp:nomenclature><tp:treatment-sec sec-type="Type material"><title>Type material.</title><p><bold>Holotype.</bold> INHS 106675, Bronson’s Cave (White River Dr.) Spring Mill State Park, Lawrence County, Indiana, USA; <named-content xmlns:xlink="http://www.w3.org/1999/xlink" content-type="dwc:verbatimCoordinates" xlink:type="simple">38°44', -86°25'</named-content>; 9 December 1962, W.U. Bringham [formerly in lot 102504]</p><p><bold>Paratypes.</bold> INHS 40424 (n=12 in ETOH; n=2 cleared and stained), Bronson’s Cave (White River Dr.) Spring Mill State Park, Lawrence County, Indiana, 5 April 1964, W.U. Brigham, G.W. Barlow &amp; J. Mertz; INHS 60574 (n=1), Spring, (Lost River Dr.) Near West Baden, Orange County, Indiana, 18 January 1904, N.H. Haden; INHS 102504 (n=4), same data as holotype; LSUMZ 17419 (n=1), same as UMMZ 157175, formerly of that lot; LSUMZ 17420 (n=1), same data as UMMZ 65000, formerly of that lot; UMMZ 65000 (n=2), Twin Caves, near Mitchell, Lawrence County, Indiana, 17 May 1924, Hubbs &amp; party; UMMZ 90379 (n=2), Sibert’s Well Cave, beside Wyandotte Cave, Indiana, 17 August 1930, P. Hickie; UMMZ 113550 (n=1), Lost River, Indiana, ca. 2 mi NE of Orangeville, September 1935, J.J. &amp; W.P. Petravicz; UMMZ 114890 (n=2), Donaldson’s Cave, Spring Mills State Park, Lawrence County, 16 June 1934, A.E. Emerson; UMMZ 144604 (n=1), Stream in Sibert’s Well Cave, Wyandotte, Crawford County, Indiana, 01 October 1942, L. Hubricht; UMMZ 146992 (n=1), Stream in Sheep Cave, near Wyandotte, Crawford County, Indiana, 01 September 1939,, L. Hubricht; UMMZ 146994 (n=3), Stream in Bronson Cave, Spring Mill State Park, Lawrence County, Indiana, 2 September 1939, L Hubricht; UMMZ 157174 (n=1), “possibly” Donaldson farm caves near Indiana University, Indiana, C.H. Eigenmann; UMMZ 157175 (n=1), same as previous lot; UMMZ 157176 (n=1), same as previous lot; UMMZ 160944 (n=1), Twin Cave, Mitchell, Lawrence County, Indiana, 18 June 1924, F.N. Blanchard; YPM 25304 (n=2), Donaldson Cave, Spring Mill State Park, Lawrence County, Indiana, 21 December 2007, M.L. Niemiller et al.; YPM 25305 (n=1), Blue Springs Caverns, Lawrence County, Indiana, 21 December 2007, M.L. Niemiller et al. [Note tissue samples and published sequences are available from paratypes in YPM 25304 and 25305 (<xref ref-type="bibr" rid="B27">Niemiller et al. 2013d</xref>) and these correspond to genseq-2 following the nomenclature of <xref ref-type="bibr" rid="B4">Chakrabarty et al. (2013)</xref>. GenBank numbers for these sequences from the paratypes are reported in <xref ref-type="table" rid="T2">Table 2</xref>.]</p><table-wrap id="T1" position="float" orientation="portrait"><label>Table 1.</label><caption><p>Measurements and meristic counts of species of <italic><tp:taxon-name>Amblyopsis</tp:taxon-name></italic>. Standard length is in mm. Other measurements are percentages of standard length or head length. Values reported are means and ranges are in parentheses. For meristic counts, number of specimens with a count value is in parentheses.</p></caption><table><tbody><tr><th rowspan="2" colspan="1" style="text-align:left">Character</th><th rowspan="1" colspan="1" style="text-align:center"><italic><tp:taxon-name>Amblyopsis hoosieri</tp:taxon-name></italic> (Indiana)</th><th rowspan="1" colspan="1" style="text-align:center"><italic><tp:taxon-name>Amblyopsis spelaea</tp:taxon-name></italic> (Kentucky)</th></tr><tr><th rowspan="1" colspan="1" style="text-align:center">N=30</th><th rowspan="1" colspan="1" style="text-align:center">N=11</th></tr><tr><td rowspan="1" colspan="1" style="text-align:left">Standard length</td><td rowspan="1" colspan="1" style="text-align:center">65.2 (43.1–82.4)</td><td rowspan="1" colspan="1" style="text-align:center">59.2 (47.6–70.0)</td></tr><tr><td rowspan="1" colspan="1" style="text-align:center"/><td rowspan="1" colspan="2" style="text-align:center"><italic>Percentage of standard length</italic></td></tr><tr><td rowspan="1" colspan="1" style="text-align:left">Head length</td><td rowspan="1" colspan="1" style="text-align:center">34.1 (30.6–37.0)</td><td rowspan="1" colspan="1" style="text-align:center">33.0 (30.0–37.2)</td></tr><tr><td rowspan="1" colspan="1" style="text-align:left">Body depth</td><td rowspan="1" colspan="1" style="text-align:center">20.3 (15.2–27.2)</td><td rowspan="1" colspan="1" style="text-align:center">13.2 (10–16.6)</td></tr><tr><td rowspan="1" colspan="1" style="text-align:left">Body width</td><td rowspan="1" colspan="1" style="text-align:center">19.7 (17–23.7)</td><td rowspan="1" colspan="1" style="text-align:center">15.5 (11.4–18.3)</td></tr><tr><td rowspan="1" colspan="1" style="text-align:left">Pectoral-fin length</td><td rowspan="1" colspan="1" style="text-align:center">18.2 (11.9–24.0)</td><td rowspan="1" colspan="1" style="text-align:center">24.0 (20.0–27.5)</td></tr><tr><td rowspan="1" colspan="1" style="text-align:left">Pelvic-fin length</td><td rowspan="1" colspan="1" style="text-align:center">8.0 (5.6–9.7)</td><td rowspan="1" colspan="1" style="text-align:center">8.4 (5.7–10.4)</td></tr><tr><td rowspan="1" colspan="1" style="text-align:left">Caudal-fin length</td><td rowspan="1" colspan="1" style="text-align:center">19.9 (12.0–25.3)</td><td rowspan="1" colspan="1" style="text-align:center">25.5 (19.1–29.4)</td></tr><tr><td rowspan="1" colspan="1" style="text-align:left">Dorsal-fin base</td><td rowspan="1" colspan="1" style="text-align:center">12.0 (9.5–15.8)</td><td rowspan="1" colspan="1" style="text-align:center">11.0 (7.5–12.8)</td></tr><tr><td rowspan="1" colspan="1" style="text-align:left">Anal-fin base</td><td rowspan="1" colspan="1" style="text-align:center">10.8 (6.5–14.9)</td><td rowspan="1" colspan="1" style="text-align:center">11.6 (6.6–14.0)</td></tr><tr><td rowspan="1" colspan="1" style="text-align:left">Caudal-peduncle length</td><td rowspan="1" colspan="1" style="text-align:center">29.8 (27.0–34.7)</td><td rowspan="1" colspan="1" style="text-align:center">30.0 (27.7–33.2)</td></tr><tr><td rowspan="1" colspan="1" style="text-align:left">Caudal-peduncle depth</td><td rowspan="1" colspan="1" style="text-align:center">11.0 (9.4–12.9)</td><td rowspan="1" colspan="1" style="text-align:center">9.7 (8.6–11.0)</td></tr><tr><td rowspan="1" colspan="1" style="text-align:left">Caudal-peduncle width</td><td rowspan="1" colspan="1" style="text-align:center">6.1 (4.7–8.3)</td><td rowspan="1" colspan="1" style="text-align:center">5.9 (4.9–6.7)</td></tr><tr><td rowspan="1" colspan="1" style="text-align:left">Predorsal length</td><td rowspan="1" colspan="1" style="text-align:center">59.0 (50.6–64.1)</td><td rowspan="1" colspan="1" style="text-align:center">60.3 (58.5–63.0)</td></tr><tr><td rowspan="1" colspan="1" style="text-align:left">Preanal length</td><td rowspan="1" colspan="1" style="text-align:center">63.4 (58.6–67.2)</td><td rowspan="1" colspan="1" style="text-align:center">59.6 (56.0–63.1)</td></tr><tr><td rowspan="1" colspan="1" style="text-align:left">Prepelvic length</td><td rowspan="1" colspan="1" style="text-align:center">55.3 (50.5–59.7)</td><td rowspan="1" colspan="1" style="text-align:center">51.8 (48.6–55.5)</td></tr><tr><td rowspan="1" colspan="1" style="text-align:center"/><td rowspan="1" colspan="2" style="text-align:center"><italic>Percentage of head length</italic></td></tr><tr><td rowspan="1" colspan="1" style="text-align:left">Head width</td><td rowspan="1" colspan="1" style="text-align:center">70.0 (51.5–82.4)</td><td rowspan="1" colspan="1" style="text-align:center">65.0 (56.3–70.4)</td></tr><tr><td rowspan="1" colspan="1" style="text-align:left">Upper jaw length</td><td rowspan="1" colspan="1" style="text-align:center">32.8 (27.2–37.5)</td><td rowspan="1" colspan="1" style="text-align:center">33.4 (30.0–40.0)</td></tr><tr><td rowspan="1" colspan="1" style="text-align:left">Counts</td><td rowspan="1" colspan="2" style="text-align:center"/></tr><tr><td rowspan="1" colspan="1" style="text-align:left">Dorsal-fin rays</td><td rowspan="1" colspan="1" style="text-align:center">11(1), 10(16), 9(11), 8(2)</td><td rowspan="1" colspan="1" style="text-align:center">10(3), 9(8)</td></tr><tr><td rowspan="1" colspan="1" style="text-align:left">Anal-fin rays</td><td rowspan="1" colspan="1" style="text-align:center">10(7), 9(21), 8(2)</td><td rowspan="1" colspan="1" style="text-align:center">10(3), 9(8)</td></tr><tr><td rowspan="1" colspan="1" style="text-align:left">Vertebral Count</td><td rowspan="1" colspan="1" style="text-align:center">30(16), 29(14)</td><td rowspan="1" colspan="1" style="text-align:center">31(1), 30(9), 29(1)</td></tr></tbody></table></table-wrap><table-wrap id="T2" position="float" orientation="portrait"><label>Table 2.</label><caption><p>GenBank accession numbers for sequences from <italic><tp:taxon-name>Amblyopsis hoosieri</tp:taxon-name></italic> paratypes, which receive genseq-2 ranking in the classification of <xref ref-type="bibr" rid="B4">Chakrabarty et al. (2013)</xref>. Sequences were used and derived from the study of <xref ref-type="bibr" rid="B27">Niemiller et al. (2013d)</xref>. Genes are listed in columns: <italic>tbr1</italic> (T-box brain), <italic>rag1</italic> (recombinating activating protein 1), <italic>s7</italic> intron 1 (ribosomal protein s7, intron 1), <italic>nd2</italic> (NADH dehydrogenase subunit 2), <italic>rhod</italic> (rhodopsin).</p></caption><table><tbody><tr><th rowspan="1" colspan="1" style="text-align:left">Gene</th><th rowspan="2" colspan="1" style="text-align:center"><italic>tbr1</italic></th><th rowspan="2" colspan="1" style="text-align:center"><italic>rag1</italic></th><th rowspan="2" colspan="1" style="text-align:center"><italic>s7</italic></th><th rowspan="2" colspan="1" style="text-align:center"><italic>nd2</italic></th><th rowspan="2" colspan="1" style="text-align:center"><italic>rhod</italic></th></tr><tr><th rowspan="1" colspan="1" style="text-align:left">Specimen #</th></tr><tr><td rowspan="1" colspan="1" style="text-align:left"><bold>YPM 25304.A</bold></td><td rowspan="1" colspan="1" style="text-align:center"><ext-link xmlns:xlink="http://www.w3.org/1999/xlink" ext-link-type="gen" xlink:href="JX978106" xlink:type="simple">JX978106</ext-link></td><td rowspan="1" colspan="1" style="text-align:center"><ext-link xmlns:xlink="http://www.w3.org/1999/xlink" ext-link-type="gen" xlink:href="JX978036" xlink:type="simple">JX978036</ext-link></td><td rowspan="1" colspan="1" style="text-align:center"><ext-link xmlns:xlink="http://www.w3.org/1999/xlink" ext-link-type="gen" xlink:href="JX977966" xlink:type="simple">JX977966</ext-link></td><td rowspan="1" colspan="1" style="text-align:center"><ext-link xmlns:xlink="http://www.w3.org/1999/xlink" ext-link-type="gen" xlink:href="JX977896" xlink:type="simple">JX977896</ext-link></td><td rowspan="1" colspan="1" style="text-align:center"><ext-link xmlns:xlink="http://www.w3.org/1999/xlink" ext-link-type="gen" xlink:href="JX459497" xlink:type="simple">JX459497</ext-link></td></tr><tr><td rowspan="1" colspan="1" style="text-align:left"><bold>YPM 25304.B</bold></td><td rowspan="1" colspan="1" style="text-align:center"><ext-link xmlns:xlink="http://www.w3.org/1999/xlink" ext-link-type="gen" xlink:href="JX978107" xlink:type="simple">JX978107</ext-link></td><td rowspan="1" colspan="1" style="text-align:center"><ext-link xmlns:xlink="http://www.w3.org/1999/xlink" ext-link-type="gen" xlink:href="JX978037" xlink:type="simple">JX978037</ext-link></td><td rowspan="1" colspan="1" style="text-align:center"><ext-link xmlns:xlink="http://www.w3.org/1999/xlink" ext-link-type="gen" xlink:href="JX977967" xlink:type="simple">JX977967</ext-link></td><td rowspan="1" colspan="1" style="text-align:center"><ext-link xmlns:xlink="http://www.w3.org/1999/xlink" ext-link-type="gen" xlink:href="JX977897" xlink:type="simple">JX977897</ext-link></td><td rowspan="1" colspan="1" style="text-align:center"><ext-link xmlns:xlink="http://www.w3.org/1999/xlink" ext-link-type="gen" xlink:href="JX459498" xlink:type="simple">JX459498</ext-link></td></tr><tr><td rowspan="1" colspan="1" style="text-align:left"><bold>YPM 25305</bold></td><td rowspan="1" colspan="1" style="text-align:center"><ext-link xmlns:xlink="http://www.w3.org/1999/xlink" ext-link-type="gen" xlink:href="JX978108" xlink:type="simple">JX978108</ext-link></td><td rowspan="1" colspan="1" style="text-align:center"><ext-link xmlns:xlink="http://www.w3.org/1999/xlink" ext-link-type="gen" xlink:href="JX978038" xlink:type="simple">JX978038</ext-link></td><td rowspan="1" colspan="1" style="text-align:center"><ext-link xmlns:xlink="http://www.w3.org/1999/xlink" ext-link-type="gen" xlink:href="JX977968" xlink:type="simple">JX977968</ext-link></td><td rowspan="1" colspan="1" style="text-align:center"><ext-link xmlns:xlink="http://www.w3.org/1999/xlink" ext-link-type="gen" xlink:href="JX977898" xlink:type="simple">JX977898</ext-link></td><td rowspan="1" colspan="1" style="text-align:center"><ext-link xmlns:xlink="http://www.w3.org/1999/xlink" ext-link-type="gen" xlink:href="JX459499" xlink:type="simple">JX459499</ext-link></td></tr></tbody></table></table-wrap></tp:treatment-sec><tp:treatment-sec sec-type="Morphological diagnosis"><title>Morphological diagnosis.</title><!--PageBreak--><p><italic><tp:taxon-name>Amblyopsis hoosieri</tp:taxon-name></italic> can be distinguished from its only congener, <italic><tp:taxon-name>Amblyopsis spelaea</tp:taxon-name></italic>, by having a more plump, fleshy and rounded body (versus sculpted and thin) with Bibendum-like wrinkles along myomeres (versus tight skin) and by having rounder pectoral fins (versus pointed; <xref ref-type="fig" rid="F4">Figs 4</xref><xref ref-type="fig" rid="F5">–</xref><xref ref-type="fig" rid="F6">6</xref>). Additionally, the mechansensory papillae on the body and caudal fin are reduced in size and less elevated on the skin (versus conspicuous in <italic><tp:taxon-name>Amblyopsis spelaea</tp:taxon-name></italic>).</p><fig id="F4" position="float" orientation="portrait"><label>Figure 4.</label><caption><p>Comparative image of two similarly sized individuals of both species of <italic><tp:taxon-name>Amblyopisis</tp:taxon-name></italic>. <italic><tp:taxon-name>Amblyopsis hoosieri</tp:taxon-name></italic>, holotype, INHS 106675, 75.1 mm SL, Bronson’s Cave, Lawrence Co., Indiana (<bold>A</bold>); a specimen of <italic><tp:taxon-name>Amblyopsis spelaea</tp:taxon-name></italic> (YPM ICH 25294) of similar SL (67 mm SL) showing the more elongate and sculpted (versus plump) body, pointed fins, less prominent myomeres and more prominent papillae on the body (<bold>B</bold>).</p></caption><graphic xmlns:xlink="http://www.w3.org/1999/xlink" xlink:href="zookeys-412-041-g004.jpg" position="float" orientation="portrait" xlink:type="simple"/></fig><fig id="F5" position="float" orientation="portrait"><label>Figure 5.</label><caption><p>Photograph of a paratype of <italic><tp:taxon-name>Amblyopsis hoosieri</tp:taxon-name></italic> in life, YPM ICH 25304, 60.7 mm SL. Photograph by M.L. Niemiller.</p></caption><graphic xmlns:xlink="http://www.w3.org/1999/xlink" xlink:href="zookeys-412-041-g005.jpg" position="float" orientation="portrait" xlink:type="simple"/></fig><fig id="F6" position="float" orientation="portrait"><label>Figure 6.</label><caption><p>Illustration of <italic><tp:taxon-name>Amblyopsis hoosieri</tp:taxon-name></italic> based on the holotype, INHS 106675, 75.1 mm SL. Illustration by Nathan Coussou.</p></caption><graphic xmlns:xlink="http://www.w3.org/1999/xlink" xlink:href="zookeys-412-041-g006.jpg" position="float" orientation="portrait" xlink:type="simple"/></fig></tp:treatment-sec><tp:treatment-sec sec-type="Molecular diagnosis"><title>Molecular diagnosis.</title><p>Average uncorrected pairwise genetic distance at the mitochondrial NADH dehydrogenase 2 (<italic>nd2</italic>) locus between <italic><tp:taxon-name>Amblyopsis hoosieri</tp:taxon-name></italic> and <italic><tp:taxon-name>Amblyopsis spelaea</tp:taxon-name></italic> is 3.1%, with 27 mutations separating the two species. <italic><tp:taxon-name>Amblyopsis hoosieri</tp:taxon-name></italic> and <italic><tp:taxon-name>Amblyopsis spelaea</tp:taxon-name></italic> can also be readily diagnosed using molecular data at the nuclear <italic>rhodopsin</italic> gene, a G-coupled photoreceptor expressed in the retina of the vertebrate eye. All <italic>rhodopsin</italic> sequences of <italic><tp:taxon-name>Amblyopsis hoosieri</tp:taxon-name></italic> code for the amino acid glutamine (Q) at position 184, whereas <italic><tp:taxon-name>Amblyopsis spelaea</tp:taxon-name></italic> possesses a point mutation that results in a premature stop codon at this position. In addition, <italic><tp:taxon-name>Amblyopsis hoosieri rhodopsin</tp:taxon-name></italic> codes for the amino acid valine (V) at position 254, whereas <italic><tp:taxon-name>Amblyopsis spelaea</tp:taxon-name></italic> codes for the amino acid phenylalanine (F). A single mutation in intron 1 of ribosomal protein S7 (<italic>s7</italic>) also distinguishes the two species.</p></tp:treatment-sec><tp:treatment-sec sec-type="Description"><title>Description.</title><p>Robust, blind (eye not developed, <xref ref-type="fig" rid="F7">Fig. 7</xref>), unpigmented cavefish typically reaching between 60–80 mm in adult standard length. Head large (about ¼ body length) flat dorsally but broad; head widest part of body. Body widest at operculum, narrows to caudal fin. Body rectangular, dorsal and vertical profile of body nearly symmetrical; deepest point at dorsal-fin origin. Fleshy protuberance present anterior to dorsal-fin origin; similar protuberance at anal-fin origin. Body narrows posterior to dorsal- and anal-fin origins, narrowest point at midpoint of caudal peduncle. Body <!--PageBreak-->plump, wrinkly in appearance (as in Bibendum) prominent deep myomeres present. Deep groove on ventral side of body from operculum and anus to pelvic fin. Scales inconspicuous and cycloid.</p><fig id="F7" position="float" orientation="portrait"><label>Figure 7.</label><caption><p>Cleared and stained image of the head of <italic><tp:taxon-name>Amblyopsis hoosieri</tp:taxon-name></italic>. Note lack of eye or a clearly defined bony orbit. Specimen is a paratype from INHS 40424, 71.3 mm SL.</p></caption><graphic xmlns:xlink="http://www.w3.org/1999/xlink" xlink:href="zookeys-412-041-g007.jpg" position="float" orientation="portrait" xlink:type="simple"/></fig><p>Superficial mechanosensory neuromasts on papillae (<xref ref-type="bibr" rid="B11">Eigenmann 1909</xref>, <xref ref-type="bibr" rid="B29">Niemiller and Poulson 2010</xref>) present in rows of 5–30 on head. Papillae concentrated at mouth; fewer posteriorly on head. Most rows of papillae vertical, far fewer horizontal. Horizontal rows typically connect two to four other vertical rows. Most mechanosensory papillae on dorsal side of head concentrated and aligned posterior to, or between, nares. No mechanosensory papillae in central area of dorsal region of head. Papillae present dorsal to braincase in two horizontal rows. No lateral line on body. Mechanosensory papillae on body much smaller than those on head and aligned in vertical rows; some scattered papillae near dorsal-fin base. Inconspicuous papillae present on caudal fin in horizontal rows of two or three in both dorsal and ventral half of fin, vertical row present at base.</p><p>Anterior nares small, tube shaped; posterior nares slightly larger with small anterior flap, but otherwise circular. Lips somewhat thin and fleshy. Lower jaw slightly longer than upper jaw.</p><p>Vertical through dorsal-fin origin between more anterior pelvic-fin origin and more posterior anal-fin origin. Anal-fin and dorsal-fin insertions near same vertical plane. All fins relatively short and rounded. Anus located anteriorly on body, behind isthmus of united gill membranes (i.e., jugular). Caudal skeleton upturned and asymmetrical <!--PageBreak-->(externally appearing homocercal), with last half centrum (preural 1 + ural 1) including hypural (3-X; following <xref ref-type="bibr" rid="B37">Rosen 1962</xref>) and entirely associated with dorsal half of caudal fin. Five or six principal caudal-fin rays supported by each hypural plate (ventral hypural 1+2; again following <xref ref-type="bibr" rid="B37">Rosen 1962</xref>).</p><p>Branchiostegals six in number, robust and prominent. Papilliform flap at dorsal origin of operculum. Six or seven gill rakers on ceratobranchial of first gill arch. Rakers short, stubby and denticulated. Central and upper tooth plates also heavily denticulated.</p><p>Buccal teeth villiform, in three to five rows. Individual teeth unicuspid, slender and long; teeth deeply embedded in mouth so only top 1/3 visible. Teeth recumbent, particularly those on upper jaw. Palatine and vomerine teeth also present.</p><p>Body uniformly depigmented, including inside mouth. Body pinkish-white, reddish near gills, fins transparent. In alcohol, body color uniformly yellowish/beige, fins opaque yellow.</p><!--PageBreak--></tp:treatment-sec><tp:treatment-sec sec-type="Etymology"><title>Etymology.</title><p>The specific epithet <!--PageBreak--><italic>hoosieri</italic> is in reference to this species being from the state of Indiana. It is also a reference to Indiana University, where biologist Carl H. Eigenmann was a Professor of Zoology and studied blind cave vertebrates, including populations of <italic><tp:taxon-name>Amblyopsis hoosieri</tp:taxon-name></italic> in Lawrence County just to the south of Bloomington (<xref ref-type="bibr" rid="B11">Eigenmann 1909</xref>). Indiana University was also home to the Father of American Ichthyology, David Starr Jordan, for most of his illustrious career. We derive the specific epithet from the proper noun “Hoosier.” Notably, the senior author of the manuscript is a fervent fan of Indiana Hoosier basketball while the first author is an alumni of the University of Michigan and is not. Suggested common name, Hoosier Cavefish.</p></tp:treatment-sec><tp:treatment-sec sec-type="Distribution"><title>Distribution.</title><p><italic><tp:taxon-name>Amblyopsis hoosieri</tp:taxon-name></italic> occurs in caves developed in carbonate rock of the Crawford-Mammoth Cave Uplands and Mitchell Plain in the South-Central karst region of Indiana (<xref ref-type="fig" rid="F2">Fig. 2</xref>) within the area that remained ice free throughout the Pleistocene Epoch (<xref ref-type="bibr" rid="B40">Woods and Inger 1957</xref>, Frushour 2012). Caves within the distribution of <italic><tp:taxon-name>Amblyopsis hoosieri</tp:taxon-name></italic> are primarily developed in Mississippian-aged limestones and carbonates belonging to the St. Louis and St. Genevieve Limestone (Frushour 2012). The northernmost locality occurs 16 km from the glacial maxima of the Illinoian glaciation. The distribution of <italic><tp:taxon-name>Amblyopsis hoosieri</tp:taxon-name></italic> is bounded to the north by the East Fork White River and the south by the Ohio River. The species has been documented from at least 74 localities in Crawford, Harrison, Lawrence, Orange and Washington counties, including 68 cave systems and six springs (<xref ref-type="bibr" rid="B16">Keith 1988</xref>, <xref ref-type="bibr" rid="B31">Pearson and Boston 1995</xref>, <xref ref-type="bibr" rid="B19">Lewis 2002a</xref>, <xref ref-type="bibr" rid="B29">Niemiller and Poulson 2010</xref>, <xref ref-type="bibr" rid="B27">Niemiller et al. 2013d</xref>). <italic><tp:taxon-name>Amblyopsis hoosieri</tp:taxon-name></italic> is known from the Lower White, Lower East Fork White, Patoka and Blue-Sinking watersheds.</p></tp:treatment-sec><tp:treatment-sec sec-type="Habitat"><title>Habitat.</title><p><italic><tp:taxon-name>Amblyopsis hoosieri</tp:taxon-name></italic> is found primarily in larger cave streams at or near the water table where it has been observed in pools with low flow at depths as shallow as 0.1 m to &gt; 2 m deep. <italic><tp:taxon-name>Amblyopsis</tp:taxon-name></italic> cavefishes from Indiana have been found in association with silt-sand, gravel, cobble and bedrock substrates (<xref ref-type="bibr" rid="B33">Poulson 1963</xref>, <xref ref-type="bibr" rid="B31">Pearson and Boston 1995</xref>, <xref ref-type="bibr" rid="B29">Niemiller and Poulson 2010</xref>). A preference for larger pools with relatively deep, slow-moving water with large breakdown boulders has been noted (<xref ref-type="bibr" rid="B22">McCandless 2005</xref>). During high flow conditions, cavefish seek refuge under ledges, in crevices or in areas of breakdown (<xref ref-type="bibr" rid="B29">Niemiller and Poulson 2010</xref>). These habitats and preferences are similar to those found in <italic><tp:taxon-name>Amblyopsis spelaea</tp:taxon-name></italic> (reviewed in <xref ref-type="bibr" rid="B29">Niemiller and Poulson 2010</xref>).</p></tp:treatment-sec><tp:treatment-sec sec-type="Life history"><title>Life history.</title><p><xref ref-type="bibr" rid="B32">Poulson (1960</xref>, <xref ref-type="bibr" rid="B33">1963</xref>) provided the most significant study on the ecology of the species described herein as <italic><tp:taxon-name>Amblyopsis hoosieri</tp:taxon-name></italic> based primarily on cave populations near Mitchell in Lawrence County, Indiana, which is reviewed in <xref ref-type="bibr" rid="B29">Niemiller and Poulson (2010)</xref>. <italic><tp:taxon-name>Amblyopsis hoosieri</tp:taxon-name></italic> has a well-defined annual reproductive cycle (<xref ref-type="bibr" rid="B33">Poulson 1963</xref>, <xref ref-type="bibr" rid="B29">Niemiller and Poulson 2010</xref>). Breeding presumably occurs during high water levels from February through April. Females brood eggs in their branchial cavities until hatching and continue to care for fry until yolk reserves are depleted 4–5 months later (<xref ref-type="bibr" rid="B11">Eigenmann 1909</xref>, <xref ref-type="bibr" rid="B29">Niemiller and Poulson 2010</xref>). Fry appear in late summer into early autumn. Growth rates are estimated at 1.0 mm month<sup>-1</sup> but decline with age (<xref ref-type="bibr" rid="B29">Niemiller and Poulson 2010</xref>). Sexually maturity is likely reached in 3–4 years (<xref ref-type="bibr" rid="B33">Poulson 1963</xref>). Longevity is unknown but estimated to be at least 12–15 years (but perhaps 20+ years) based on growth rates and scale formation (<xref ref-type="bibr" rid="B21">Louis 1999</xref>, <xref ref-type="bibr" rid="B29">Niemiller and Poulson 2010</xref>). Documented prey of <italic><tp:taxon-name>Amblyopsis hoosieri</tp:taxon-name></italic> includes copepods, isopods, and amphipods. Larger individuals will feed on small crayfish (<xref ref-type="bibr" rid="B33">Poulson 1963</xref>, <xref ref-type="bibr" rid="B29">Niemiller and Poulson 2010</xref>). Predators have not been documented in nature and it’s thought that individuals of <italic><tp:taxon-name>Amblyopsis</tp:taxon-name></italic> are one of the top predators in cave systems they inhabit (<xref ref-type="bibr" rid="B29">Niemiller and Poulson 2010</xref>).</p><!--PageBreak--></tp:treatment-sec><tp:treatment-sec><!--Section generated to contain objects referenced in tp:taxon-treatment.--><fig id="F2" position="float" orientation="portrait"><label>Figure 2.</label><caption><p>Distribution of <italic><tp:taxon-name>Amblyopsis</tp:taxon-name></italic> spp., <italic><tp:taxon-name>Amblyopsis spelaea</tp:taxon-name></italic> and <italic><tp:taxon-name>Amblyopsis hoosieri</tp:taxon-name></italic>, in the Mitchell Plain and Crawford-Mammoth Uplands of Indiana and Kentucky.</p></caption><graphic xmlns:xlink="http://www.w3.org/1999/xlink" xlink:href="zookeys-412-041-g002.jpg" position="float" orientation="portrait" xlink:type="simple"/></fig></tp:treatment-sec><ref-list><ref id="B27"><mixed-citation xmlns:xlink="http://www.w3.org/1999/xlink" xlink:type="simple"><person-group><name name-style="western"><surname>Niemiller</surname><given-names>ML</given-names></name><name name-style="western"><surname>McCandless</surname><given-names>JR</given-names></name><name name-style="western"><surname>Reynolds</surname><given-names>RG</given-names></name><name name-style="western"><surname>Caddle</surname><given-names>J</given-names></name><name name-style="western"><surname>Tillquist</surname><given-names>CR</given-names></name><name name-style="western"><surname>Near</surname><given-names>TJ</given-names></name><name name-style="western"><surname>Pearson</surname><given-names>WD</given-names></name><name name-style="western"><surname>Fitzpatrick</surname><given-names>BM</given-names></name></person-group> (<year>2013d</year>) <article-title>Effects of climatic and geological processes during the Pleistocene on the evolutionary history of the northern cavefish, <italic>Amblyopsis spelaea</italic> (Teleostei: Amblyopsidae).</article-title><source>Evolution</source><volume>67</volume>: <fpage>1011</fpage>-<lpage>1025</lpage>. doi: <ext-link ext-link-type="doi" xlink:href="10.1111/evo.12017" xlink:type="simple">10.1111/evo.12017</ext-link></mixed-citation></ref><ref id="B33"><mixed-citation xmlns:xlink="http://www.w3.org/1999/xlink" xlink:type="simple"><person-group><name name-style="western"><surname>Poulson</surname><given-names>TL</given-names></name></person-group> (<year>1963</year>) <article-title>Cave adaptation in amblyopsid fishes.</article-title><source>American Midland Naturalist</source><volume>70</volume>: <fpage>257</fpage>-<lpage>290</lpage>. doi: <ext-link ext-link-type="doi" xlink:href="10.2307/2423056" xlink:type="simple">10.2307/2423056</ext-link></mixed-citation></ref><ref id="B40"><mixed-citation xmlns:xlink="http://www.w3.org/1999/xlink" xlink:type="simple"><person-group><name name-style="western"><surname>Woods</surname><given-names>LP</given-names></name><name name-style="western"><surname>Inger</surname><given-names>RF</given-names></name></person-group> (<year>1957</year>) <article-title>The cave, spring, and swamp fishes of the family Amblyopsidae of central and eastern United States.</article-title><source>American Midland Naturalist</source><volume>58</volume>: <fpage>232</fpage>-<lpage>256</lpage>. doi: <ext-link ext-link-type="doi" xlink:href="10.2307/2422371" xlink:type="simple">10.2307/2422371</ext-link></mixed-citation></ref><ref id="B4"><mixed-citation xmlns:xlink="http://www.w3.org/1999/xlink" xlink:type="simple"><person-group><name name-style="western"><surname>Chakrabarty</surname><given-names>P</given-names></name><name name-style="western"><surname>Warren</surname><given-names>M</given-names></name><name name-style="western"><surname>Page</surname><given-names>L</given-names></name><name name-style="western"><surname>Baldwin</surname><given-names>C</given-names></name></person-group> (<year>2013</year>) <article-title>GenSeq: An updated nomenclature for genetic sequences and a formal ranking of sequences from type and non-type sources.</article-title><source>ZooKeys</source><volume>346</volume>: <fpage>29</fpage>-<lpage>41</lpage>. doi: <ext-link ext-link-type="doi" xlink:href="10.3897/zookeys.346.5753" xlink:type="simple">10.3897/zookeys.346.5753</ext-link></mixed-citation></ref><ref id="B11"><mixed-citation xmlns:xlink="http://www.w3.org/1999/xlink" xlink:type="simple"><person-group><name name-style="western"><surname>Eigenmann</surname><given-names>CH</given-names></name></person-group> (<year>1909</year>) <source>Cave Vertebrates of America: A Study in Degenerative Evolution</source>. <publisher-name>Carnegie Institution of Washington</publisher-name> (<issue>No. 104</issue>.) <publisher-loc>Norwood, Mass., USA</publisher-loc>.</mixed-citation></ref><ref id="B29"><mixed-citation xmlns:xlink="http://www.w3.org/1999/xlink" xlink:type="simple"><person-group><name name-style="western"><surname>Niemiller</surname><given-names>ML</given-names></name><name name-style="western"><surname>Poulson</surname><given-names>TL</given-names></name></person-group> (<year>2010</year>) <chapter-title>Subterranean fishes of North America: Amblyopsidae</chapter-title>. In: <person-group><name name-style="western"><surname>Trajano</surname><given-names>E</given-names></name><name name-style="western"><surname>Bichuette</surname><given-names>ME</given-names></name><name name-style="western"><surname>Kapoor</surname><given-names>BG</given-names></name></person-group> (<role>Eds</role>) <source>The Biology of Subterranean Fishes</source>. <publisher-name>Science Publishers</publisher-name>, <publisher-loc>Enfield, New Hampshire, USA</publisher-loc>, <fpage>169</fpage>–<lpage>280</lpage>. doi: <ext-link ext-link-type="doi" xlink:href="10.1201/EBK1578086702-c7" xlink:type="simple">10.1201/EBK1578086702-c7</ext-link></mixed-citation></ref><ref id="B37"><mixed-citation xmlns:xlink="http://www.w3.org/1999/xlink" xlink:type="simple"><person-group><name name-style="western"><surname>Rosen</surname><given-names>DE</given-names></name></person-group> (<year>1962</year>) <article-title>Comments on the relationships of the North American cave fishes of the family Amblyopsidae.</article-title><source>American Museum Novitates</source><volume>2109</volume>: <fpage>1</fpage>-<lpage>35</lpage>.</mixed-citation></ref><ref id="B16"><mixed-citation xmlns:xlink="http://www.w3.org/1999/xlink" xlink:type="simple"><person-group><name name-style="western"><surname>Keith</surname><given-names>JH</given-names></name></person-group> (<year>1988</year>) <article-title>Distribution of northern cavefish, <italic>Amblyopsis spelaea</italic> DeKay, in Indiana and Kentucky and recommendations for its protection.</article-title><source>Natural Areas Journal</source><volume>8</volume>: <fpage>69</fpage>-<lpage>79</lpage>.</mixed-citation></ref><ref id="B31"><mixed-citation xmlns:xlink="http://www.w3.org/1999/xlink" xlink:type="simple"><person-group><name name-style="western"><surname>Pearson</surname><given-names>WD</given-names></name><name name-style="western"><surname>Boston</surname><given-names>CH</given-names></name></person-group> (<year>1995</year>) <article-title>Distribution and status of the northern cavefish, <italic>Amblyopsis spelaea</italic>.</article-title><source>Technical report. Nongame and Endangered Wildlife Program</source>, <publisher-name>Indiana Department of Natural Resources</publisher-name>, <publisher-loc>Indianapolis, Indiana</publisher-loc>.</mixed-citation></ref><ref id="B19"><mixed-citation xmlns:xlink="http://www.w3.org/1999/xlink" xlink:type="simple"><person-group><name name-style="western"><surname>Lewis</surname><given-names>JJ</given-names></name></person-group> (<year>2002a</year>) <source>Conservation assessment for the northern cavefish (<italic>Amblyopsis spelaea</italic>)</source>. <publisher-name>USDA Forest Service</publisher-name>, <publisher-loc>Eastern Region</publisher-loc>, <lpage>10</lpage> pp.</mixed-citation></ref><ref id="B22"><mixed-citation xmlns:xlink="http://www.w3.org/1999/xlink" xlink:type="simple"><person-group><name name-style="western"><surname>McCandless</surname><given-names>JR</given-names></name></person-group> (<year>2005</year>) <source>Field surveys and use of a spatially realistic stochastic patch occupancy model to evaluate the conservation status of the northern cavefish, <italic>Amblyopsis spelaea</italic> DeKay</source>. <comment>Ph.D. Dissertation</comment>. <publisher-name>University of Louisville</publisher-name>, <publisher-loc>Louisville, Kentucky</publisher-loc>.</mixed-citation></ref><ref id="B32"><mixed-citation xmlns:xlink="http://www.w3.org/1999/xlink" xlink:type="simple"><person-group><name name-style="western"><surname>Poulson</surname><given-names>TL</given-names></name></person-group> (<year>1960</year>) <source>Cave adaptation in amblyopsid cavefishes</source>. <comment>Ph.D. dissertation</comment>. <publisher-name>University of Michigan</publisher-name>, <publisher-loc>Ann Arbor, Michigan</publisher-loc>.</mixed-citation></ref><ref id="B21"><mixed-citation xmlns:xlink="http://www.w3.org/1999/xlink" xlink:type="simple"><person-group><name name-style="western"><surname>Lovis</surname><given-names>MM</given-names></name></person-group> (<year>1999</year>) <source>Age, growth and fin erosion of the northern cavefish <italic>Amblyopsis spelaea</italic> in Kentucky and Indiana.</source><comment>M.S. Thesis</comment>. <publisher-name>University of Louisville</publisher-name>, <publisher-loc>Louisville, Kentucky</publisher-loc>, <lpage>104</lpage> pp.</mixed-citation></ref></ref-list></tp:taxon-treatment>
